# Supplementary material for: Heterogeneous Histories of Recombination Suppression on Stickleback Sex Chromosomes
Source: Mol Biol Evol. 2021 Jun 12;38(10):4403–18. doi: 10.1093/molbev/msab179 (PMC8476171; doi:10.1093/molbev/msab179)
Supplement: msab179_Supplementary_Data [file msab179_supplementary_data.zip]

Archive with 2 entries (2 files):
- Replies to reviews.docx
- Sardell MBE supp mat.pdf
